# Supplementary material for: Predictive Modeling for Diagnostic Tests with High Specificity, but Low Sensitivity: A Study of the Glycerol Test in Patients with Suspected Menière’s Disease
Source: PLoS One. 2013 Nov 18;8(11):e79315. doi: 10.1371/journal.pone.0079315 (PMC3832512; doi:10.1371/journal.pone.0079315)
Supplement: File S1 — Zipped folder containing Matlab scripts that may be used to generate simplified versions of the Figures and of Table 2 . The file provides the data and the Matlab code. (ZIP) [file pone.0079315.s001.zip]

Archive with 9 entries (8 files):
- SupportingMaterial_BaselLutkenhoner/
- SupportingMaterial_BaselLutkenhoner/README.txt
- SupportingMaterial_BaselLutkenhoner/getdata.m
- SupportingMaterial_BaselLutkenhoner/Table2.txt
- SupportingMaterial_BaselLutkenhoner/Table2.m
- SupportingMaterial_BaselLutkenhoner/subspace_projection.m
- SupportingMaterial_BaselLutkenhoner/Figs234.m
- SupportingMaterial_BaselLutkenhoner/leave1outAnalysis.m
- SupportingMaterial_BaselLutkenhoner/Fig1.m
