# Supplementary material for: Predictive Modeling for Diagnostic Tests with High Specificity, but Low Sensitivity: A Study of the Glycerol Test in Patients with Suspected Menière’s Disease
Source: PLoS One. 2013 Nov 18;8(11):e79315. doi: 10.1371/journal.pone.0079315 (PMC3832512; doi:10.1371/journal.pone.0079315)
Supplement: File S1 — Zipped folder containing Matlab scripts that may be used to generate simplified versions of the Figures and of Table 2 . The file provides the data and the Matlab code. (ZIP) [file pone.0079315.s001.zip › SupportingMaterial_BaselLutkenhoner/README.txt]

This package contains Matlab scripts that may be used to generate simplified
versions of the Figures and of Table 2 in the PLOS ONE paper "Predictive
Modeling for Diagnostic Tests with High Specificity, but Low Sensitivity:
A Study of the Glycerol Test in Patients with Suspected Menière’s Disease"
by Bernd Lütkenhöner and Türker Basel.


---------------------------
List of the files provided:
---------------------------

Fig1.m                - generates Fig. 1
Figs234.m             - generates Figures 2, 3, and 4
Table2.m              - provides a raw version of Table 2
getdata.m             - auxiliary routine: provides the data
subspace_projection.m - auxiliary routine: subspace projection of data
leave1outAnalysis.m   - auxiliary routine: leave-one-out analysis
README.txt            - this file
Table2.txt            - output created by Table2.m (overwritten when running again)

This software was developed and tested using Matlab Version 7.14 (R2012a).
