# Supplementary material for: Predictive Modeling for Diagnostic Tests with High Specificity, but Low Sensitivity: A Study of the Glycerol Test in Patients with Suspected Menière’s Disease
Source: PLoS One. 2013 Nov 18;8(11):e79315. doi: 10.1371/journal.pone.0079315 (PMC3832512; doi:10.1371/journal.pone.0079315)
Supplement: File S1 — Zipped folder containing Matlab scripts that may be used to generate simplified versions of the Figures and of Table 2 . The file provides the data and the Matlab code. (ZIP) [file pone.0079315.s001.zip › SupportingMaterial_BaselLutkenhoner/getdata.m]

function [x,y,yRaw] = getdata
% This function provides the data.
%     x    - predictors
%     y    - binary outcome (0 = negative outcome; 1 = positive outcome)
%     yRaw - outcome from which the binary outcome, y, was derived.

x = [  65  65  65  65  65  65  70  65  65  75; ...
       40  50  55  40  40  35  35  40  45  55; ...
       50  50  50  50  50  40  20   0   5  10; ...
       45  60  60  60  55  45  40  40  35  45; ...
       30  35  35  40  45  50  65  70  95  85; ...
       30  30  30  15  20  55  65  70  55  40; ...
       25  35  40  50  60  60  70  85 100  90; ...
       65  65  55  55  50  50  55  55  60  75; ...
       20  45  45  50  50  45  60  65  75  70; ...
       35  35  30  25  30  30  40  50  60  60; ...
       50  60  60  65  65  60  60  60  55  80; ...
       40  40  40  35  35  30  35  30  20  20; ...
       30  35  35  15  15  10  20  25  30  20; ...
       30  25  15  20  25  40  40  60  55  80; ...
       30  35  35  50  60  60  55  65  70  85; ...
       45  50  40  25   5   0   5   5  25  15; ...
        5  10  20  25  30  35  35  30  30  50; ...
       25  30  40  55  65  60  50  55  55  70; ...
       60  55  55  15  15  20  20  15  10  15; ...
       55  50  50  55  55  45  25  15  20  15; ...
       50  50  55  60  65  70  70  85 100 100; ...
       10   5  25  30  25  25   5   5  40  10; ...
       50  65  65  65  60  55  60  65  60  65; ...
       30  35  15   5  10  20  40  60  55  50; ...
       65  65  65  65  60  55  50  55  60  60; ...
       65  70  80  65  70  65  65  85  90  90; ...
       30  40  35  40  20  30  25  35  40  50; ...
       65  65  65  70  70  65  55  65  70  55; ...
       40  55  55  35  15  20  10  20  35  45; ...
       50  50  40  15  15  15  15  30  40  35; ...
       35  40  45  30  25  25  45  40  45  45; ...
       35  30  25  20  20  20  25  25  50  55; ...
       50  50  50  40  35  35  30  35  55  75; ...
       65  75  80  75  75  80  80  85 100 105; ...
       65  60  50  35  35  45  50  60  55  60; ...
       70  70  70  80  75  70  65  70  80  85; ...
       50  60  50  55  55  50  40  55  45  60; ...
       40  50  50  55  60  55  45  55  50  55; ...
       65  70  80  70  55  30  30  30  25  30; ...
       60  70  70  70  65  55  60  55  70  70; ...
       40  35  30  30  20  15  30  40  55  50; ...
       40  50  45  25  20  20  35  45  50  55; ...
       60  55  60  50  40  40  60  65  60  65; ...
       65  65  65  65  60  60  65  65  80  75; ...
       60  55  60  60  55  50  60  60  75  70; ...
       60  80  80  75  70  70  75  90 100 100; ...
       45  45  50  25  25  30  35  50  55  50; ...
       40  35  35  45  50  55  50  55  60  80; ...
       50  50  55  60  60  50  35  35  55  55; ...
       60  65  70  70  55  60  60  55  60  55; ...
       50  50  55  35  15  10   0   0   5   0; ...
       55  45  45  35  50  40  45  60  55  55; ...
       70  80  85  80  80  80  80  90  85  90; ...
       25  25  30  20  25  15  20  20  15  25; ...
       65  70  65  65  60  55  55  65  65  60; ...
       60  70  70  65  65  60  55  55  70  70; ...
       45  50  40  20  25  45  50  70  60  55; ...
       55  55  60  45  25  20  25  35  60  70; ...
       60  60  65  65  70  70  65  70  75  80; ...
       50  45  40  20  20  25  55  40  35  50; ...
       50  45  50  25  15  10  15  15  10  10; ...
       70  65  55  65  75  70  70  90  85 110; ...
       50  35  45  50  35  20   5  10   0   5; ...
       25  35  45  50  55  60  50  40  25  45; ...
       70  75  85  85  85  80  80  90  90 105; ...
       55  60  50  30  35  45  65  65  55  75; ...
       80  95  90  85  85  75  75  80  85 110; ...
       65  70  70  65  65  80  75  80  70  65; ...
       50  50  55  40  20  20  20  35  60  55; ...
       55  60  65  70  65  65  65  65  70  65; ...
       80  85  75  65  55  40  40  30  45  50; ...
       15  20  30  45  55  60  70  75  75  80; ...
       65  70  70  70  25  20  15  15  25  35; ...
       75  70  70  70  75  60  55  65  75  70; ...
       60  60  60  60  60  40  30  35  40  35; ...
       60  60  60  65  50  50  50  60  70  70; ...
       60  60  65  60  55  50  55  60  55  60; ...
       75 105 100 105  95  75  90  95 105 100; ...
       55  60  65  45  40  30  50  60  70  80; ...
       60  55  60  65  65  65  60  65  60  65; ...
       30  30  30  35  45  55  75  90  80  95; ...
       35  40  50  50  25   5  10  20  20  20; ...
       55  50  50  20   5  10   5  15   5  10; ...
       35  35  40  35  40  40  40  60  75  80; ...
       60  65  65  70  65  70  75  75  70  90; ...
       25  20  25  35  30  25  15  35  30  35; ...
       10  15  30  30  35  25  20  30  25  30; ...
       40  40  40  35  35  35  45  60  65  75; ...
       40  50  55  55  55  55  60  60  60  65; ...
       50  55  50  40  30  25  25  30  40  50; ...
       50  50  35  25  20  30  25  30  20  25; ...
       35  40  45  30  30  25  45  50  65  65; ...
       60  65  60  45  35  20  25  25  20  20; ...
       75  70  65  65  65  60  45  60  65  55; ...
       45  40  45  45  35  20   5  25  35  45; ...
       35  40  45  50  55  55  70  80  80  80; ...
       80  90  95 110 100  90  75  70  85  85; ...
       50  45  55  55  50  55  50  50  50  65; ...
       55  55  60  50  40  30  35  40  45  55; ...
       60  60  60  60  65  55  55  70  75  85; ...
       40  45  50  45  45  50  45  55  50  60; ...
       55  55  60  60  60  60  55  55  55  55; ...
       35  45  40   5  10  15  15  20  25  20; ...
       15  25  30  35  35  35  35  45  55  60; ...
       45  50  50  45  45  30  30  30  40  50; ...
       55  50  60  40  35  45  50  65  65  60; ...
       70  65  65  60  55  55  65  80 100 100; ...
       35  40  35  10  10   5  10  10  10  20; ...
       40  35  30  45  55  50  60  60  70  65; ...
       30  40  40  50  45  40  25  15  15  15; ...
       45  55  55  60  65  60  60  50  45  40; ...
       40  35  40  15   5  10  45  35  55  15; ...
       50  50  55  55  55  60  65  60  60  60; ...
       50  55  65  60  55  50  50  50  75  75; ...
       50  50  60  75  75  75  75  75  65  60; ...
       55  55  60  60  60  60  60  55  55  65; ...
       10  15  25  45  45  40  40  30  10   5; ...
       15  20  35  40  40  45  45  40  10  10; ...
       35  35  40  35  40  35  45  50  45  50; ...
       50  50  50  45  15  25  55  55  45  55; ...
       80  75  45  25  25  30  35  45  45  45; ...
       35  30  20   5  10   0   5   5  10   0; ...
       65  60  65  60  50  50  50  55  70  70; ...
       55  55  60  55  55  60  70  70  65  85; ...
       55  60  65  65  70  75  75  75  95 100; ...
       30  30  35  50  50  40  55  60  90 100; ...
       60  60  55  60  70  65  55  65  60  50; ...
       25  30  20  15  10   5  15  15  50  10; ...
       80  65  50  55  65  60  65  80 110 100; ...
       45  50  40  35  30  30  35  35  50  65; ...
       30  40  40  25  15  10  20  50  45  45; ...
       50  55  60  60  55  40  30  20  25  50; ...
       30  40  45  40  40  45  55  65  70  70; ...
       25  35  50  20  15  15  15  20  60  30; ...
       60  70  60  70  70  75  80  75  75  70; ...
       30  35  40  60  60  65  70  80 100 100; ...
       80  65  70  70  70  60  60  65  65  35; ...
       50  45  40  20  25  30  30  35  25  30; ...
       65  60  60  55  55  55  50  60  55  55; ...
       60  55  55  60  55  40  20  40  45  40; ...
       60  60  65  70  65  55  35  25  30  25; ...
       55  45  45  70  90  85  85  80  95  95; ...
       75  80  80  75  80  80  75  80  95 110; ...
       60  50  50  30  30  20  40  35  35  35; ...
       45  50  50  50  50  45  50  65  95  95; ...
       60  65  70  75  70  60  60  65  70  70; ...
       35  35  40  25  30  25  30  50  45  50; ...
       50  50  55  50  10  15  15  10  15  20; ...
       60  60  60  65  65  65  70  60  65  75; ...
       30  40  45  50  55  45  30  30  35  40; ...
       40  55  60  55  45  40  65  65  70  70; ...
       40  45  45  40  20  20  15  15  15  30; ...
       50  55  55  45  40  45  40  50  55  65; ...
       40  45  45  50  30  15  15  15  40  45; ...
       70  80  70  70  65  60  35  15  20  50; ...
       35  35  35  35  20  20  10  20  25  20; ...
       50  50  45  45  45  50  50  60  70  70; ...
       20  20  15   5   5   5  15  20  10  10; ...
       70  65  65  55  55  55  45  45  65  65; ...
       80 100 100  85  85  85  75  85  90 105; ...
       25  30  35  45  45  45  55  65  75  75; ...
       10  20  30  20  15  15  15  20  25  25; ...
       55  60  65  55  45  45  45  60  70  70; ...
       20  10  10  10   5  20  20  25  20  40; ...
       55  55  50  35  15  15  10  10  20  30; ...
       80  85  90  85  80  75  80  80  80  85; ...
       45  50  50  60  65  70  65  85  80  80; ...
       55  60  60  55  50  50  55  65  80  90; ...
       40  45  45  40  25  20  15  15  20  25; ...
       10  10   5  10  20  35  40  40  35  55; ...
       45  50  55  50  35  20  30  25  35  60; ...
       35  35  40  35  40  50  60  80  70  90; ...
       60  60  60  65  70  70  65  75  75  65; ...
       60  70  75  75  65  70  50  35  45  35; ...
       60  65  65  60  60  55  50  40  15  20; ...
       50  55  60  55  45  40  50  45  65  75; ...
       55  50  55  30  10  10  25  35  15  20; ...
       55  65  55  55  50  50  45  50  60  55; ...
       40  40  45  45  55  55  55  55  60  55; ...
       55  50  50  45  35  25  20  30  40  45; ...
       55  50  50  55  50  55  35  25  10  15; ...
       75  75  80  70  65  65  70  90  90  90; ...
       50  55  50  60  65  65  70  75  80  85; ...
       65  65  60  60  55  40  35  35  30  30; ...
       60  55  45  50  50  50  60  70  80  85; ...
       15  25  50  55  60  65  65  70  65  70; ...
       60  65  65  75  70  60  50  55  60  75; ...
       45  45  45  35  15  10  25  35  30  40; ...
       25  50  55  55  40  25  20  20   5  15; ...
       80  95 100 100 100  95 105 100 110 110; ...
       50  50  50  25  15  25  45  55  80  70; ...
       60  60  65  65  65  60  55  70  65  65; ...
        5   5   5  15  15  35  30  30  25  20; ...
       50  45  50  45  40  45  50  55  55  55; ...
       30  30  20  10  20  25  20  40  35  50; ...
       20  25  25  25  20  20  35  35  40  55; ...
       35  50  50  50  45  50  70  80  85 100; ...
       65  60  60  70  70  65  60  65  70  70; ...
       45  50  60  65  70  65  65  70  65  65; ...
       35  30  40  35  10  10   5  10  20  35; ...
       25  35  35  30  25   5  15  30  35  40; ...
       15  15  25  35  35  35  55  55  50  60; ...
       35  30  30  35  45  55  55  55  40  40; ...
       50  55  50  45  45  45  15  20   5  10; ...
       60  60  65  70  75  75  75  85  90 100; ...
       35  30  15  10  10  15  15  10  15  35; ...
       45  45  30  20  10  15  10  10  25  20; ...
       50  45  50  45  40  45  50  55  55  55; ...
       40  45  40  30  35  25  30  45  60  70; ...
       35  40  50  55  55  55  70  80  70  85; ...
       35  40  50  55  55  50  50  50  60  65; ...
       55  65  70  70  75  65  70  80 110 100; ...
       15  10  15  25  35  35  50  45  60  60; ...
       30  35  30  15   5  15  20  30  20  15; ...
       60  60  55  30  20  25  50  55  65  55; ...
       45  45  65  50  35  35  35  50  30  30; ...
       60  65  70  65  60  65  60  70  55  65; ...
       15  15  20  20  20  15  25  35  35  40; ...
       70  60  60  45  35  30  55  45  50  70; ...
       35  40  30  35  50  65  65  70  80  95; ...
       60  60  55  60  70  65  55  65  60  50; ...
       50  60  60  35  15  15   5   5  15   5; ...
       15  20  25  25  30  35  35  40  35  35; ...
       55  55  60  55  30  30  10   5  10   5; ...
       60  65  70  65  60  55  50  50  60  65; ...
       25  40  35  20  20  20  30  40  40  45; ...
       80  75  75  80  75  80  70  80  70  75; ...
       10  10   5  20  20  20  15  25  25  40; ...
       25  30  45  45  35  35  45  45  65  60; ...
       40  45  55  55  60  65  55  50  50  65; ...
       55  55  55  50  60  50  35  40  45  35; ...
       45  60  65  70  65  65  70  65  80  65; ...
       60  65  55  55  55  55  60  60  60  65; ...
       50  55  55  60  60  55  60  60  65  70; ...
       45  45  40  25  25  30  10  15  15  20; ...
       45  55  50  30  20  15  30  25  50  55; ...
       35  50  55  55  60  65  75  85 110  95; ...
       65  70  70  65  65  60  60  65  60  75; ...
       60  65  65  65  70  70  60  65  80  85; ...
       45  35  25  10  10  15  25  40  30  25; ...
       40  40  35  45  25  25  40  45  45  40; ...
       50  50  50  25  25  30  50  60  65  65; ...
       65  75  80  55  25  30  55  65  80  75; ...
       30  40  40  35  45  40  65  80  85 100; ...
       55  55  55  35  35  35  40  40  40  40; ...
       20  25  20  20  15  15  15  10  35  65; ...
       35  30  30  30  30  35  25  25  15  15; ...
       45  45  50  55  60  60  55  70  75  70; ...
       45  40  50  50  60  60  55  60  65  65; ...
       60  60  50  50  45  55  70  75  80  80; ...
       50  50  55  60  50  30  30  35  55  70; ...
       60  60  60  65  70  65  70  75  70  70; ...
       45  50  50  40  25  35  65  70  75  60; ...
       25  30  25  10  10  15  15  20  20  20; ...
       45  40  40  40  35  35  60  70  65  75; ...
       45  40  45  35  20  20  25  25  30  55; ...
       70  75  80  75  75  70  75  75  75  65; ...
       15  15  30  45  45  35  45  30  30  45; ...
       70  60  50  70  55  40  35  25  25  20; ...
       60  50  50  55  55  45  35  35  25  25; ...
       45  55  50  55  50  45  45  55  65  65; ...
       40  45  55  55  55  35  40  45  35  45; ...
       55  60  60  65  65  60  45  45  55  50; ...
       60  55  55  45  25  30  30  35  55  45; ...
       70  60  60  60  65  60  60  60  65  65; ...
       70  70  70  70  65  70  65  70  65  70; ...
       30  20  30  15  15  10  10  10  25  15; ...
       55  60  55  60  70  50  55  60  50  60; ...
       30  30  15  10  10   5  20  10  35  35; ...
       70  65  65  65  65  65  85  85  85  80; ...
       40  45  60  50  50  45  45  50  65  65; ...
       75  80  70  70  65  60  55  70  70  70; ...
       40  45  45  40  35  30  30  35  45  55; ...
       40  35  25  25  15  10  10  15  20  50; ...
       60  65  65  70  65  70  80  90 100 100; ...
       30  35  35  35  15  10  10  25  20  50; ...
       20  30  30  30  35  35  50  50  55  55; ...
       50  55  60  40  30  40  35  45  60  70; ...
       30  35  30  15  15  15  20  30  30  25; ...
       75  75  80  75  80  70  60  65  70  90; ...
       55  55  55  50  50  60  75  80  85  80; ...
       60  60  70  65  60  50  55  60  55  55; ...
       50  55  55  65  70  65  70  90 100 100; ...
       60  50  70  90  85  80  85  95  90 100; ...
       60  60  65  60  55  50  55  50  50  35; ...
       60  55  45  45  50  55  55  65  65  55; ...
       30  35  30  20  20   5   5  15  30  30; ...
       65  70  70  70  75  80  90 105  95 100; ...
       80  85  85  85  80  75  75  80  75  80; ...
       30  30  30  30  30  20  30  40  40  40; ...
       75  85  90  90  80  75  70  70  70  65; ...
       60  60  50  35  25  20  40  45  55  75; ...
       25  30  30  30  35  35  40  50  55  60; ...
       75  70  70  45  15  20  25  25  25  35; ...
       45  40  40  30  35  30  55  50  55  50; ...
       55  60  65  45  25  15  20  15  15  20; ...
       65  70  70  75  75  75  80  80  95 100; ...
       20  25  25  30  30  35  40  45  40  50; ...
       60  60  50  40  25   5   0   5  15  10; ...
       65  55  55  60  60  50  70  85  75  75; ...
       45  45  50  55  50  50  55  70  70  90; ...
       50  50  55  60  60  50  40  50  55  45; ...
       50  45  35  25  25  20  25  30  35  45; ...
       40  40  45  45  35  25  20  25  40  50; ...
       45  45  50  55  55  45  40  55  60  55; ...
       55  60  65  65  65  60  60  70  80  90; ...
       55  50  45  35  30  25  25  40  35  60; ...
       80  80  85  80  90 100 120 120 120 100; ...
       65  65  65  60  55  55  65  70  85  70; ...
       70  75  75  80  85  75  70  75  85  85; ...
       50  55  60  60  60  65  60  65  70  75; ...
       40  40  50  15   5  10  10  10  30  20; ...
       55  55  50  55  55  55  55  65  70  65; ...
       50  50  45  30  30  25  20  20  35  55; ...
       50  45  45  35  35  20  15  35  40  90; ...
       55  55  55  60  30  20  20  25  25  25; ...
       20  25  20  25  25  30  30  40  45  35; ...
       60  65  65  65  70  70  65  75  80  90; ...
       45  50  50  55  55  60  55  60  55  50; ...
       35  30  35  40  35  30  30  30  25  35; ...
       70  70  65  65  60  50  15  20  20  10; ...
       40  40  40  30  35  35  45  65  70  65; ...
       20  30  35  25  25  30  30  35  30  40; ...
       20  50  60  50  45  20  10  10  20  25; ...
       60  65  65  65  60  55  50  50  50  40; ...
       45  50  60  70  70  65  65  65  65  55; ...
       50  55  65  65  70  50  45  40  45  55; ...
       25  35  45  55  60  60  70  65  80  85; ...
       50  50  45  55  50  30  35  25  35  65; ...
       45  40  30   5  15  20  25  30  40  35; ...
       75  80  75  70  70  75  85  85  90  85; ...
       45  40  40  45  45  45  50  55  65  60; ...
       55  60  60  60  60  55  55  65  85  75; ...
       20  25  25  45  60  55  45  55  70  65; ...
       40  40  30  25  20  30  50  60  50  60; ...
       60  65  65  70  65  70  65  70  70  65; ...
       45  50  55  50  45  35  35  55  50  50; ...
       45  45  35  30  35  30  25  30  40  65; ...
       55  45  45  30  15  10  20  30  30  30; ...
       20  15  10  20  25  30  30  35  45  65; ...
       55  60  55  30  10  15  20  35  30  25; ...
       75  75  60  65  50  45  45  50  30  50; ...
       50  50  50  40  25  25  25  30  30  40; ...
       65  70  60  55  50  35  20  15  25  30; ...
       55  55  55  55  55  45  50  65  85  85; ...
       65  75  85  85  75  75  70  70  75  70; ...
       25  25  25   5   0   0   5  10  20  25; ...
       50  50  50  45  50  50  55  55  70  75; ...
       45  55  55  35  30  40  55  60  70  75; ...
       65  65  60  60  55  45  30  35  40  45; ...
       50  50  50  55  55  50  55  55  60  55; ...
       45  60  50  40  25  20  15  25  50  65; ...
       20  25  15   5   5   0   5  15  30  25; ...
       15  10  20  25  30  35  45  50  70  65; ...
       20  25  30  35  45  55  60  65  65 100; ...
       30  35  35  25  15  15   5  20  10  15 ];

yRaw = [  10  40  10 180 -10  10  10  30  35 -20 ...
          20  20  20  25 -15  95  10  -5  10  95 ...
         -15  10 -10  15  30  25  15 130  45  50 ...
          80  20  80  15  20 -10 -65 -10 -20  40 ...
           5  40  65 -10  95  20  10 -10  75  80 ...
         -10 -15  75 -10  40 100  65 -10  15 -10 ...
         115 -15 140  15   5  15  10  70  35  20 ...
         -20  -5  10   5 185  55  90   5 -10  25 ...
          25  30 -15 -45  10  20 -15  45  25 145 ...
          45  30  95  15  50  10  15 -65  15  45 ...
         -10  50  40  15  10  90  55  45  40 -10 ...
          20  30  15  30  40  50  -5 -15  55   5 ...
          30  10  15   5  40 -10  10  70  40  45 ...
         -10  90  25  -5  35 -10  20  -5 100  65 ...
         245  60 115 115  15  45  55  15  10  10 ...
          -5  20  15  15  20  -5  10  15  30  20 ...
          15  10  -5 -30  10  55  30 100 125  15 ...
          55  50  15  10 -25  45 110 -15  20  60 ...
          55 -15  20  15  20  15  80  15  25  15 ...
         -15  35 -15  20  10  50 -15  15  30  25 ...
         -10 -15 -15 -15   5  20  -5  20 -25  20 ...
          15  35  -5  15  35 -20  95  35  75  45 ...
          10  40  -5  30 120  -5 -20 -25   0 -15 ...
          10  70  25  10  30  30  15 -20  10  20 ...
           5  25  70  30  45  15 -45 -20 -25 -10 ...
          25  20  20  10 -25  70  20 -15  95  80 ...
          15  65  10 -85  30  20  20  50  35  45 ...
         -10  55  45 -70  -5   0  10 125  95  10 ...
          30  30  15  80 145  10 -25  40  35  15 ...
          15 -20  10  20 -10  65  10  30  10   5 ...
         -35  90  10  30 -26  15  90  30  15  70 ...
          40  10  55  55  30  30  85 110  20  10 ...
          40   5 -10 -15 110  20 215  25 135  20 ...
          35 -10 -15 -20 -15  45  95 -10 -15   5 ...
          10  45  35 150  30 -15  25  60  35 125 ...
          15 120 -22   5  15 -30       ]';

y = yRaw>=30;
