# Supplementary material for: Predictive Modeling for Diagnostic Tests with High Specificity, but Low Sensitivity: A Study of the Glycerol Test in Patients with Suspected Menière’s Disease
Source: PLoS One. 2013 Nov 18;8(11):e79315. doi: 10.1371/journal.pone.0079315 (PMC3832512; doi:10.1371/journal.pone.0079315)
Supplement: File S1 — Zipped folder containing Matlab scripts that may be used to generate simplified versions of the Figures and of Table 2 . The file provides the data and the Matlab code. (ZIP) [file pone.0079315.s001.zip › SupportingMaterial_BaselLutkenhoner/Table2.txt]

1F	0.594	0.600	0.603
2F	0.624	0.609	0.629
3F	0.688	0.615	0.628
4F	0.667	0.616	0.623
5F	0.688	0.615	0.621
6F	0.704	0.641	0.635
7F	0.689	0.636	0.628
8F	0.678	0.631	0.619
9F	0.652	0.629	0.615
10F	0.655	0.623	0.605
LH	0.634	0.635	0.648
LHd	0.657	0.635	0.650
7F3d	0.690	0.655	0.674
