# Supplementary material for: Predictive Modeling for Diagnostic Tests with High Specificity, but Low Sensitivity: A Study of the Glycerol Test in Patients with Suspected Menière’s Disease
Source: PLoS One. 2013 Nov 18;8(11):e79315. doi: 10.1371/journal.pone.0079315 (PMC3832512; doi:10.1371/journal.pone.0079315)
Supplement: File S1 — Zipped folder containing Matlab scripts that may be used to generate simplified versions of the Figures and of Table 2 . The file provides the data and the Matlab code. (ZIP) [file pone.0079315.s001.zip › SupportingMaterial_BaselLutkenhoner/Table2.m]

% The data of Table 2 are calculated and written into the file 'Table.txt'.

% getting the data
[X,y] = getdata;

% the methods to be compared
methods = {'kNearestNeighbor', 'logisticRegression', 'logisticRegression2'};
spaces  = {'1F', '2F', '3F', '4F', '5F', '6F', '7F', '8F', '9F', '10F', ...
           'LH', 'LHd', '7F3d'};

outfile = 'Table2.txt';
fp = fopen(outfile,'w');

for iSpace = 1:length(spaces)
    space = spaces{iSpace};
    fprintf(fp, '\n%s',space);
        
    for iMethod = 1:length(methods)
        method = methods{iMethod};
        
        switch method
            case 'kNearestNeighbor'
                k = 20;
                squaredTerms = 0;
            case 'logisticRegression'
                squaredTerms = 0;
            case 'logisticRegression2'
                method = 'logisticRegression'; 
                squaredTerms = 1;
        end
        
        x = subspace_projection(X,space);
        if squaredTerms
            x = [x x.^2];
        end
        
        % performing leave-one-out cross-validation
        prob = leave1outAnalysis (x,y,method,k);

        % ROC analysis
        [~,~,~,AUC] = perfcurve(y,prob,true);
        
        fprintf(fp,'\t%.3f', AUC);
    end
    
end

fclose(fp);
