# Supplementary material for: Predictive Modeling for Diagnostic Tests with High Specificity, but Low Sensitivity: A Study of the Glycerol Test in Patients with Suspected Menière’s Disease
Source: PLoS One. 2013 Nov 18;8(11):e79315. doi: 10.1371/journal.pone.0079315 (PMC3832512; doi:10.1371/journal.pone.0079315)
Supplement: File S1 — Zipped folder containing Matlab scripts that may be used to generate simplified versions of the Figures and of Table 2 . The file provides the data and the Matlab code. (ZIP) [file pone.0079315.s001.zip › SupportingMaterial_BaselLutkenhoner/subspace_projection.m]

function x = subspace_projection (X, subspace_name)
% Auxiliar routine: the original vector of predictors, X, is transformed
% into a specified subspace. 

switch subspace_name
    case '1F'
        x = X(:,1);
    case '2F'
        x = X(:,1:2);
    case '3F'
        x = X(:,1:3);
    case '4F'
        x = X(:,1:4);
    case '5F'
        x = X(:,1:5);
    case '6F'
        x = X(:,1:6);
    case '7F'
        x = X(:,1:7);
    case '8F'
        x = X(:,1:8);
    case '9F'
        x = X(:,1:9);
    case '10F'
        x = X;
    case 'LH'
        x = [mean(X(:,1:5),2) mean(X(:,6:10),2)];
    case 'LHd'
        x = [mean(X(:,1:5),2) mean(X(:,6:10),2)];
        x(:,2) = x(:,2) - x(:,1);
    case '7F3d'
        x = [mean(X(:,1:3),2) mean(X(:,4:5),2)  mean(X(:,6:7),2)];
end
