# Supplementary material for: Predictive Modeling for Diagnostic Tests with High Specificity, but Low Sensitivity: A Study of the Glycerol Test in Patients with Suspected Menière’s Disease
Source: PLoS One. 2013 Nov 18;8(11):e79315. doi: 10.1371/journal.pone.0079315 (PMC3832512; doi:10.1371/journal.pone.0079315)
Supplement: File S1 — Zipped folder containing Matlab scripts that may be used to generate simplified versions of the Figures and of Table 2 . The file provides the data and the Matlab code. (ZIP) [file pone.0079315.s001.zip › SupportingMaterial_BaselLutkenhoner/Figs234.m]

% This script creates simplified versions of Figures 2, 3, and 4.

% getting the data: predictors x, outcome y
[X,y] = getdata;
x = subspace_projection(X,'7F');


%-------------------------------------
% The essential calculations
%-------------------------------------

nC0 = length(find(y==0));
nC1 = length(find(y==1));
N = nC0 + nC1;
prevalence = nC1 / N;
prob = leave1outAnalysis (x,y,'kNearestNeighbor',20);

% ROC analysis and calculation of related measures
[pFP,pTP,T,AUC] = perfcurve(y,prob,true);
pTN = 1 - pFP;
pFN = 1 - pTP;
nFP = nC0 * pFP;
nTN = nC0 * pTN;
nTP = nC1 * pTP;
nFN = nC1 * pFN;
PPV = nTP ./ (nTP+nFP);
NPV = nTN ./ (nTN+nFN);
nN = nFN + nTN;    % number of negative predictions
nP = nFP + nTP;    % number of positive predictions
pP = nP / N;       % probability of a positive prediction
LRplus  = pTP ./ pFP;

% d' estimated from the area under the curve (AUC)
dPrime = sqrt(2) * norminv(AUC,0,1);

% ROC curve for binormal model
TT = -6:.2:6;
pFP_binormal = 1-normcdf(TT,0,1);
pTP_binormal = 1-normcdf(TT-dPrime,0,1);

% cost-benefit model 1
cost_Testing = 1;
benefit_TruePositivePrediction = [1 2 1/prevalence 3 10];
lossFN = benefit_TruePositivePrediction - cost_Testing;
lossFP = cost_Testing;
expectedLoss1 = zeros(length(lossFN),length(T));
for j = 1:length(lossFN)
    expectedLoss1(j,:) = (lossFN(j) * nFN + lossFP * nFP) / N;
end

% cost-benefit model 2
benefit_TruePositivePrediction = 10;
cost_Screening = [.125 .25 .5 1 2];
expectedLoss2 = zeros(length(cost_Screening),length(T));
for j = 1:length(cost_Screening)
    expectedLoss2(j,:) = cost_Testing + cost_Screening(j) ./ pP ...
        - PPV * benefit_TruePositivePrediction;
end


%-------------------------------------
% Plotting the results
%-------------------------------------

subplot(4,2,1)
plot(T,nTP,'ko-', T,nFP,'ro-', T,nFN,'ko:', T,nTN,'ro:')
hold on
ymax = max([nTP' nFP' nTN' nFN']);
plot([.5 .5],[0 ymax],'k:')
Tmax = max(T);
xlim([0 Tmax]);
ylim([0 ymax]);
xlabel('Threshold'); 
ylabel('Number of classifications')
title('Fig. 2A')

subplot(4,2,3)
plot(T,pTP,'ko-', T,pFP,'ro-', T,pP,'go-')
hold on
plot([.5 .5],[0 1],'k:')
pFP0_5 = pFP(find(T==0.5));
pTP0_5 = pTP(find(T==0.5));
plot([0 0.5],[pFP0_5 pFP0_5],'k:', [0 0.5],[pTP0_5 pTP0_5],'k:')
xlim([0 Tmax]);
ylim([0 1]);
xlabel('Threshold')
ylabel('Rates')
title('Fig. 2B')

subplot(4,2,[5 7])
plot(pFP,pTP,'or', [0 1],[0 1],'b', [0 .5],[0 1],'b:', [0 1/3],[0 1],'b:')
hold on
patch([pFP_binormal,1],[pTP_binormal,0],'b','FaceAlpha',.2)
plot(pFP0_5*[1 1],[0 pTP0_5],'k:', [0 pFP0_5],pTP0_5*[1 1],'k:')
xlabel('False positive rate') 
ylabel('True positive rate')
title('Fig. 3: ROC curve')

subplot(4,2,2)
indLRplus = find(nP>20);  % only considering results that have a certain quality
LRplusMax = max(LRplus(indLRplus));
LRplus0_5 = LRplus(find(T==0.5));
plot(T(indLRplus),LRplus(indLRplus),'ko-')
hold on
plot([0 1],LRplus0_5*[1 1],'k:', [.5 .5],[0 LRplusMax],'k:')
xlim([0 Tmax]);
ylim([1 LRplusMax]);
xlabel('Threshold')
ylabel('Likelihood Ratio LR+')
title('Fig. 2C')

subplot(4,2,4)
ind_NPV = find(nN>20);   %| only considering results that 
ind_PPV = find(nP>20);   %| have a certain quality
plot(T(ind_PPV),PPV(ind_PPV),'go-', T(ind_NPV),NPV(ind_NPV),'mo-')
hold on;
plot([0. Tmax],[.6 .6],'k:', [.5 .5],[0 1],'k:')
xlim([0 Tmax]);
ylim([0 1]);
xlabel('Threshold')
ylabel('Predictive values')
title('Fig. 2D')

subplot(4,2,6)
lineSpecs = {'k','k','ro-','k','k'}; 
plot([0 1],[0 0],'b:', [0 1],[1 1]*(1-prevalence),'k:')
hold on
for j = 1:size(expectedLoss1,1)
    plot(T,expectedLoss1(j,:),lineSpecs{j})
end
xlim([0 Tmax]);
ylim([min(min(expectedLoss1)) .8]);
plot([.5 .5],ylim,'k:')
xlabel('Threshold')
ylabel('Expected Loss (units of cost)')
title('Fig. 4A')

subplot(4,2,8)
colors = {'k','ro-','k','k','k'}; 
for j = 1:size(expectedLoss2,1)
    plot(T,expectedLoss2(j,:),colors{j})
    hold on;
end
xlim([0 Tmax]);
ylim([-5 1]);
plot([.5 .5],ylim,'k:')
xlabel('Threshold')
ylabel('Expected Loss (units of cost)')
title('Fig. 4B')
