# Supplementary material for: Predictive Modeling for Diagnostic Tests with High Specificity, but Low Sensitivity: A Study of the Glycerol Test in Patients with Suspected Menière’s Disease
Source: PLoS One. 2013 Nov 18;8(11):e79315. doi: 10.1371/journal.pone.0079315 (PMC3832512; doi:10.1371/journal.pone.0079315)
Supplement: File S1 — Zipped folder containing Matlab scripts that may be used to generate simplified versions of the Figures and of Table 2 . The file provides the data and the Matlab code. (ZIP) [file pone.0079315.s001.zip › SupportingMaterial_BaselLutkenhoner/leave1outAnalysis.m]

function prob = leave1outAnalysis (X,Y,method,k) 
% Using the leave-one-out approach, the probability of a positive outcome
% is predicted for each case in (X,Y).
%
% Parameters:
%    X       - predictors
%    Y       - true outcome (0 or 1)
%    method  - 'kNearestNeighbor' or 'logisticRegression'
%    k       - number of nearest neighbors (only if method='kNearestNeighbor')

N = length(Y);
prob = zeros(N,1);
for j = 1:N
    ind = find((1:N)~=j);
    x  = X(ind,:);
    xj = X(j,:);
    y  = Y(ind);
    switch method
        case 'kNearestNeighbor'
            [neighborIds neighborDistances] = knnsearch(x, xj, 'K', k);            
            prob(j,1) = length(find(y(neighborIds)==1)) / k;
        case 'logisticRegression'        
            b = glmfit(x,y,'binomial','link','logit');
            prob(j,1) = glmval(b, xj,'logit');
    end
end
