# Supplementary material for: Predictive Modeling for Diagnostic Tests with High Specificity, but Low Sensitivity: A Study of the Glycerol Test in Patients with Suspected Menière’s Disease
Source: PLoS One. 2013 Nov 18;8(11):e79315. doi: 10.1371/journal.pone.0079315 (PMC3832512; doi:10.1371/journal.pone.0079315)
Supplement: File S1 — Zipped folder containing Matlab scripts that may be used to generate simplified versions of the Figures and of Table 2 . The file provides the data and the Matlab code. (ZIP) [file pone.0079315.s001.zip › SupportingMaterial_BaselLutkenhoner/Fig1.m]

% This script creates a simplified version of Figure 1.

% getting the data: predictors x, outcome y
[X,~,y] = getdata;
x = subspace_projection(X,'LHd');

% plotting
plot([0 100],[0 0],'b')
hold on
for j = 1:length(y)
    if y(j) >= 125
        plot(x(j,1),x(j,2), 'o', ...
            'MarkerEdgeColor','k', ...
            'MarkerFaceColor',[0 1 0], ...
            'MarkerSize',12)
    elseif y(j) >= 50
        plot(x(j,1),x(j,2),'o', ...
            'MarkerEdgeColor','k', ...
            'MarkerFaceColor',[0 0 0], ...
            'MarkerSize',8)
    elseif y(j) >= 30
        plot(x(j,1),x(j,2),'ok')
    else
        plot(x(j,1),x(j,2),'xk')
    end
end
xlim([0 100]);
ylim([-50 50]);
xlabel('low-frequency hearing loss (dB HL)')
ylabel('high-frequency - low-frequency loss (dB)')
title('Fig. 1');
